# Supplementary material for: Sesquiterpene Coumarin Ethers with Selective Cytotoxic Activities from the Roots of Ferula huber-morathii Peşmen (Apiaceae) and Unequivocal Determination of the Absolute Stereochemistry of Samarcandin
Source: Pharmaceuticals (Basel). 2023 May 26;16(6):792. doi: 10.3390/ph16060792 (PMC10305617; doi:10.3390/ph16060792)
Supplement: Supplementary file 1 [file pharmaceuticals-16-00792-s001.zip]

Archive with 1 entries (1 files):
- pharmaceuticals-2396985-supplementary.pdf
